# Supplementary material for: Dealing with adverse drug reactions in the context of polypharmacy using regression models
Source: Sci Rep. 2024 Nov 9;14:27355. doi: 10.1038/s41598-024-78474-4 (PMC11550797; doi:10.1038/s41598-024-78474-4)
Supplement: Supplementary file 2 — Supplementary Material 2 [file 41598_2024_78474_MOESM2_ESM.xlsx]

## Sheet: Tabelle1
Supplement 2: A list of the rank 100-200 of the most commonly used substanced within the ADRED data set. These substances were not included into the horseshoe and lasso analysis.
Substances	Occurences
ipratropium bromide	92
insulin aspart	91
acetylcysteine	89
paclitaxel	89
pipamperone	88
verapamil	88
esomeprazole	86
picosulfuric acid	86
trospium	85
acetaminophen	84
calcium	83
ciprofloxacin	83
glimepiride	83
potassium citrate	82
oxaliplatin	82
etoricoxib	81
doxazosin	80
dabigatran	79
glycopyrronium bromide	79
indacaterol	79
cyclophosphamide	78
beclometasone	75
cortisone	71
loperamide	69
nifedipine	69
AstraZeneca COVID-19 Vaccine	67
etoposide	66
insulin glulisine	66
molsidomine	66
mycophenolic acid	64
pramipexole	64
alendronate	62
insulin-isophane (human)	60
lisinopril	60
pravastatin	60
cefuroxime	59
telmisartan	59
potassium iodide	58
sodium bicarbonate	58
tacrolimus	57
fenoterol	57
morphine	56
rituximab	56
calcitriol	55
finasteride	53
losartan	53
azathioprine	52
carbimazole	52
donepezil	51
irbesartan	51
pancrelipase	51
ticagrelor	51
doxorubicin	50
roflumilast	50
amphotericin b	49
dapagliflozin	49
trimipramine	49
thiamine	48
fluvastatin	47
sodium carbonate	47
propranolol	47
ranolazine	47
bromazepam	45
doxepin	45
lamotrigine	45
tinzaparin	45
valproic acid	45
clonidine	44
irinotecan	44
olodaterol	44
clindamycin	43
mesalazine	43
indapamide	41
prednisone	41
beclomethasone	41
carbamazepine	40
isosorbide mononitrate	40
buprenorphine	39
dulaglutide	39
vincristine	39
betahistine	38
Calcium folinate	38
docetaxel	38
cetirizine	37
olanzapine	37
olmesartan	36
ivabradine	35
metronidazole	35
rivastigmine	35
insulin isophane (human)	35
alfacalcidol	34
bisacodyl	34
ferrous glycine sulfate	34
hydrocortisone	34
pembrolizumab	34
theophylline	34
ferrous sulfate	33
isosorbide dinitrate	33
methylprednisolone	33
nivolumab	33
pemetrexed	33
